# Supplementary material for: Patterns of evolutionary constraints on genes in humans
Source: BMC Evol Biol. 2008 Oct 7;8:275. doi: 10.1186/1471-2148-8-275 (PMC2587479; doi:10.1186/1471-2148-8-275)
Supplement: Additional file 5 — List of common nsSNPs with large inter-population differences in DAFs. A list of all common (minor allele frequency>0.05) nonsynonymous SNPs that have large difference (>0.75) in DAF between two HapMap populations are shown. [file 1471-2148-8-275-S5.xls]

## Sheet: Sheet1
Additional file 5: List of all common (minor allele frequency>0.05) nonsynonymous SNPs that have large difference (>0.75) in DAF between two HapMap populations.
Gene ID	Ensembl gene ID	Ensembl Peptide ID	Reference SNP ID	Chromosome	Strand	Chromosomal coordinate	Position on the peptide	Alleles	Ancestral allele	Syn/Nsyn	DAF (CHB)	DAF (JPT)	DAF (YRI)	DAF (CEU)	GERP score
DYRK4	ENSG00000010219	ENSP00000312995	rs7537203	1	-1	35895041	525	A/G	G	N-Syn	0.898	0.714	0.708	0.125	-1.891
CDH19	ENSG00000071991	ENSP00000325733	rs7555046	1	1	244264946	212	C/T	C	N-Syn	0.989	0.965	0.1	0.892	-0.7211
THOC1	ENSG00000079134	ENSP00000233616	rs1063588	2	-1	74602033	239	G/A	A	N-Syn	0.844	0.818	0.867	0.092	-1.93
AIP	ENSG00000110711	ENSP00000280330	rs2438652	5	-1	10292261	75	C/T	T	N-Syn	0.878	0.852	0.083	0.133	-1.93
ROD1	ENSG00000119314	ENSP00000293756	rs4713668	6	-1	33798774	312	G/A	A	N-Syn	0.844	0.818	0.085	0.367	-1.7744
TGM3	ENSG00000125780	ENSP00000242159	rs2301721	7	-1	26969353	18	G/A	G	N-Syn	0.856	0.83	0.067	0.85	-1.0883
SLC6A11	ENSG00000132164	ENSP00000256246	rs323344	8	-1	30822067	1337	T/G	G	N-Syn	0.011	0.08	0.9	0.117	0.9134
NUP210	ENSG00000132182	ENSP00000256246	rs323345	8	-1	30822144	1311	A/G	G	N-Syn	0.989	0.92	0.1	0.883	0.5227
NUP210	ENSG00000132182	ENSP00000256246	rs323346	8	-1	30822973	1035	A/G	G	N-Syn	0.056	0.114	0.842	0.183	1.4577
FCRLA	ENSG00000132185	ENSP00000256246	rs323347	8	-1	30825766	104	T/C	C	N-Syn	0.944	0.886	0.1	0.817	3.4578
KLRD1	ENSG00000134539	ENSP00000276911	rs3747532	9	-1	14712477	65	C/G	G	N-Syn	0.922	0.989	0.125	0.642	4.0703
CYP1B1	ENSG00000138061	ENSP00000263126	rs3829125	10	1	5237784	145	C/G	G	N-Syn	1	1	0.083	0.842	0.1066
CXXC6	ENSG00000138336	ENSP00000282318	rs15772	10	1	15185861	181	C/G	G	N-Syn	0.933	0.898	0.059	0.75	1.0249
PADI3	ENSG00000142619	ENSP00000325831	rs6356	11	-1	2147527	112	G/A	A	N-Syn	0.841	0.682	0.067	0.4	-0.1648
EPHA5	ENSG00000145242	ENSP00000336817	rs7930185	11	1	25055514	369	G/C	C	N-Syn	0.844	0.795	0.085	0.45	-0.9312
ELTD1	ENSG00000162618	ENSP00000266939	rs7995033	13	-1	24729888	319	A/G	A	N-Syn	0.578	0.477	0.058	0.864	-0.3493
NPAS2	ENSG00000170485	ENSP00000282849	rs11640912	16	-1	75917420	626	T/A	A	N-Syn	0.089	0.205	0.867	0.642	0.183
-	ENSG00000176584	ENSP00000343493	rs4071641	17	1	73668861	101	T/C	T	N-Syn	0.944	0.952	0.058	0.439	0.7898
-	ENSG00000184542	ENSP00000221481	rs1799793	19	-1	50559099	312	G/A	A	N-Syn	0.922	0.919	0.059	0.308	-1.93
INPP5F	ENSG00000198825	ENSP00000348914	rs1298577	X	-1	106202547	177	T/C	C	N-Syn	0.567	0.477	0.925	0.167	-0.3206
